# Supplementary material for: Decreased piRNAs in Infertile Semen Are Related to Downregulation of Sperm MitoPLD Expression
Source: Front Endocrinol (Lausanne). 2021 Jul 13;12:696121. doi: 10.3389/fendo.2021.696121 (PMC8315149; doi:10.3389/fendo.2021.696121)
Supplement: Supplementary file 1 [file Table_1.xlsx]

## Sheet: Sheet1
piRNA	Normozoospermic men (reads)	Asthenozoospermia patient group (reads)	fold change
piR-hsa-28131	1579235	584424	2.70221
piR-hsa-1207	1578970	584242	2.7026
piR-hsa-23317	881045	468809	1.87933
piR-hsa-27493	359688	146272	2.45904
piR-hsa-2107	161442	92498	1.74536
piR-hsa-25783	99708	40403	2.46784
piR-hsa-5938	91409	155474	0.587938
piR-hsa-5937	90053	153507	0.586638
piR-hsa-24672	79041	128766	0.613834
piR-hsa-25782	59521	28844	2.06355
piR-hsa-2106	58211	23782	2.44769
piR-hsa-25781	57121	28431	2.00911
piR-hsa-28190	51811	47439	1.09216
piR-hsa-18709	51603	26408	1.95407
piR-hsa-25780	50613	25590	1.97784
piR-hsa-18	49102	52590	0.933676
piR-hsa-17	40730	41404	0.983721
piR-hsa-12790	39919	15118	2.64049
piR-hsa-23	31429	7188	4.37243
piR-hsa-18725	31132	7105	4.3817
piR-hsa-18726	31088	7096	4.38106
piR-hsa-28793	31065	7093	4.37967
piR-hsa-22	31045	7088	4.37994
piR-hsa-18727	30426	6963	4.36967
piR-hsa-18724	29777	6729	4.42517
piR-hsa-1177	27044	10410	2.59789
piR-hsa-12789	26165	25314	1.03362
piR-hsa-23533	23131	25313	0.913799
piR-hsa-32212	21178	10673	1.98426
piR-hsa-1362	21025	14799	1.4207
piR-hsa-7257	21020	14798	1.42046
piR-hsa-426	20498	2068	9.91199
piR-hsa-182	20339	14682	1.3853
