# Supplementary material for: Decreased piRNAs in Infertile Semen Are Related to Downregulation of Sperm MitoPLD Expression
Source: Front Endocrinol (Lausanne). 2021 Jul 13;12:696121. doi: 10.3389/fendo.2021.696121 (PMC8315149; doi:10.3389/fendo.2021.696121)
Supplement: Supplementary file 2 [file Table_2.xlsx]

## Sheet: Sheet1
piRNA	Normozoospermic men (reads)	Asthenozoospermia patient group (reads)	fold change
piR-hsa-28131	1579235	584424	2.70221
piR-hsa-1207	1578970	584242	2.7026
piR-hsa-23317	881045	468809	1.87933
piR-hsa-27493	359688	146272	2.45904
piR-hsa-2107	161442	92498	1.74536
piR-hsa-25783	99708	40403	2.46784
piR-hsa-5938	91409	155474	0.587938
piR-hsa-5937	90053	153507	0.586638
piR-hsa-24672	79041	128766	0.613834
piR-hsa-25782	59521	28844	2.06355
piR-hsa-2106	58211	23782	2.44769
piR-hsa-25781	57121	28431	2.00911
piR-hsa-28190	51811	47439	1.09216
piR-hsa-18709	51603	26408	1.95407
piR-hsa-25780	50613	25590	1.97784
piR-hsa-18	49102	52590	0.933676
piR-hsa-17	40730	41404	0.983721
piR-hsa-12790	39919	15118	2.64049
piR-hsa-23	31429	7188	4.37243
piR-hsa-18725	31132	7105	4.3817
piR-hsa-18726	31088	7096	4.38106
piR-hsa-28793	31065	7093	4.37967
piR-hsa-22	31045	7088	4.37994
piR-hsa-18727	30426	6963	4.36967
piR-hsa-18724	29777	6729	4.42517
piR-hsa-1177	27044	10410	2.59789
piR-hsa-12789	26165	25314	1.03362
piR-hsa-23533	23131	25313	0.913799
piR-hsa-32212	21178	10673	1.98426
piR-hsa-1362	21025	14799	1.4207
piR-hsa-7257	21020	14798	1.42046
piR-hsa-426	20498	2068	9.91199
piR-hsa-182	20339	14682	1.3853
piR-hsa-7261	18989	8450	2.24722
piR-hsa-7260	18481	8015	2.3058
piR-hsa-28478	18444	12460	1.48026
piR-hsa-7258	18428	12021	1.53298
piR-hsa-28877	18323	11786	1.55464
piR-hsa-31238	18231	2125	8.57929
piR-hsa-7256	17977	11396	1.57748
piR-hsa-12525	17851	12876	1.38638
piR-hsa-10293	15422	790	19.5215
piR-hsa-1191	15389	27519	0.559214
piR-hsa-10292	15290	782	19.5524
piR-hsa-7255	15128	9262	1.63334
piR-hsa-26508	14886	4684	3.17805
piR-hsa-28876	14872	7179	2.0716
piR-hsa-21	14584	3860	3.77824
piR-hsa-23248	14347	10479	1.36912
piR-hsa-7262	14217	6747	2.10716
piR-hsa-7193	14121	18559	0.760871
piR-hsa-18722	13921	3713	3.74926
piR-hsa-18721	13884	3704	3.74838
piR-hsa-18720	13802	3686	3.74444
piR-hsa-31822	13727	12250	1.12057
piR-hsa-27784	13656	12152	1.12377
piR-hsa-18728	13464	3620	3.71934
piR-hsa-18723	13386	3620	3.69779
piR-hsa-27723	13312	3619	3.67836
piR-hsa-28792	13298	3601	3.69286
piR-hsa-18719	13288	3599	3.69214
piR-hsa-12638	12836	11908	1.07793
piR-hsa-27622	12832	3810	3.36798
piR-hsa-7997	12707	11610	1.09449
piR-hsa-32173	12356	7187	1.71922
piR-hsa-28691	12039	17258	0.69759
piR-hsa-7259	11920	5730	2.08028
piR-hsa-25	11895	3518	3.38118
piR-hsa-9010	11195	16867	0.663722
piR-hsa-1580	11019	8290	1.32919
piR-hsa-28189	11016	8290	1.32883
piR-hsa-25779	10959	2642	4.14799
piR-hsa-32178	10939	5662	1.932
piR-hsa-1243	10863	2579	4.2121
piR-hsa-27621	10851	2576	4.21234
piR-hsa-23682	10734	3221	3.33251
piR-hsa-18718	10714	3210	3.33769
piR-hsa-26639	10714	3210	3.33769
piR-hsa-793	10647	8065	1.32015
piR-hsa-18616	10646	3195	3.33208
piR-hsa-18614	10448	3164	3.30215
piR-hsa-18615	10446	3169	3.29631
piR-hsa-1242	10379	2416	4.29594
piR-hsa-18613	10378	3160	3.28418
piR-hsa-27620	10373	2415	4.29524
piR-hsa-27619	10078	2281	4.41824
piR-hsa-25046	9983	8049	1.24028
piR-hsa-18612	9667	3040	3.17993
piR-hsa-23679	9430	1897	4.97101
piR-hsa-2117	9166	3179	2.8833
piR-hsa-16708	9110	1567	5.81366
piR-hsa-16707	9070	1554	5.83655
piR-hsa-23231	8950	9072	0.986552
piR-hsa-28188	8933	6828	1.30829
piR-hsa-2025	8919	1533	5.818
piR-hsa-9	8915	1529	5.83061
piR-hsa-27124	8862	894	9.91275
piR-hsa-1282	8850	2375	3.72632
piR-hsa-6020	8678	5485	1.58213
piR-hsa-7215	8488	4028	2.10725
piR-hsa-18611	8481	2915	2.90943
piR-hsa-2026	8481	2917	2.90744
piR-hsa-6019	8478	4841	1.75129
piR-hsa-20757	8434	1872	4.50534
piR-hsa-32169	8382	3447	2.43168
piR-hsa-16709	7965	1425	5.58947
piR-hsa-23681	7650	2713	2.81976
piR-hsa-32752	7642	2705	2.82514
piR-hsa-36	7573	1585	4.77792
piR-hsa-16706	7560	1262	5.99049
piR-hsa-7254	7514	2911	2.58124
piR-hsa-18591	7368	1551	4.75048
piR-hsa-32211	7225	2166	3.33564
piR-hsa-16705	7187	1106	6.49819
piR-hsa-23326	7167	3427	2.09133
piR-hsa-16704	6884	1036	6.64479
piR-hsa-26131	6828	1155	5.91169
piR-hsa-16703	6732	1010	6.66535
piR-hsa-21131	6699	4446	1.50675
piR-hsa-16702	6666	1000	6.666
piR-hsa-16	6428	7087	0.907013
piR-hsa-27282	6279	3229	1.94456
piR-hsa-7208	5930	1973	3.00558
piR-hsa-32192	5835	3943	1.47984
piR-hsa-20865	5803	2910	1.99416
piR-hsa-25289	5752	2652	2.16893
piR-hsa-25288	5751	2629	2.18752
piR-hsa-25287	5744	2632	2.18237
piR-hsa-25286	5739	2628	2.18379
piR-hsa-14	5723	5224	1.09552
piR-hsa-6857	5653	1650	3.42606
piR-hsa-32171	5645	1623	3.47813
piR-hsa-23877	5530	5190	1.06551
piR-hsa-3645	5491	1912	2.87186
piR-hsa-15	5253	4556	1.15299
piR-hsa-32251	5185	1321	3.92506
piR-hsa-16711	5060	830	6.09639
piR-hsa-30737	5043	2971	1.69741
piR-hsa-8	5042	870	5.7954
piR-hsa-18590	5040	1294	3.8949
piR-hsa-18592	4921	1288	3.82065
piR-hsa-18589	4912	1301	3.77556
piR-hsa-25786	4900	1460	3.35616
piR-hsa-18588	4888	1289	3.79209
piR-hsa-32619	4868	1282	3.79719
piR-hsa-32228	4859	1279	3.79906
piR-hsa-20613	4857	1967	2.46924
piR-hsa-16710	4839	819	5.90842
piR-hsa-32284	4820	817	5.89963
piR-hsa-16271	4803	5550	0.865405
piR-hsa-27119	4803	5550	0.865405
piR-hsa-18603	4747	808	5.875
piR-hsa-18587	4745	1267	3.74507
piR-hsa-12450	4722	3289	1.43569
piR-hsa-669	4701	3118	1.5077
piR-hsa-18586	4656	1272	3.66038
piR-hsa-18610	4654	1671	2.78516
piR-hsa-7207	4508	1501	3.00333
piR-hsa-24473	4500	10269	0.438212
piR-hsa-24684	4465	4033	1.10712
piR-hsa-32203	4447	1229	3.61839
piR-hsa-15695	4413	802	5.50249
piR-hsa-7214	4401	2239	1.96561
piR-hsa-1046	4374	3125	1.39968
piR-hsa-33	4359	1337	3.26028
piR-hsa-2095	4283	2303	1.85975
piR-hsa-25285	4283	2301	1.86136
piR-hsa-23680	4234	732	5.78415
piR-hsa-32183	4221	724	5.83011
piR-hsa-26517	4198	2956	1.42016
piR-hsa-12832	4167	2303	1.80938
piR-hsa-11360	4155	3366	1.2344
piR-hsa-28212	4150	3564	1.16442
piR-hsa-26516	4118	2900	1.42
piR-hsa-623	4063	7978	0.509276
piR-hsa-28382	4013	3333	1.20402
piR-hsa-8541	3997	3537	1.13005
piR-hsa-27616	3980	1618	2.45983
piR-hsa-11361	3971	1268	3.1317
piR-hsa-12831	3924	2030	1.933
piR-hsa-11362	3906	1012	3.85968
piR-hsa-28525	3889	1561	2.49135
piR-hsa-28187	3879	2254	1.72094
piR-hsa-292	3841	1781	2.15665
piR-hsa-32645	3828	1167	3.28021
piR-hsa-31576	3773	1326	2.8454
piR-hsa-24077	3763	1312	2.86814
piR-hsa-18313	3754	1304	2.87883
piR-hsa-23568	3749	1295	2.89498
piR-hsa-668	3676	2383	1.54259
piR-hsa-32230	3675	1049	3.50334
piR-hsa-27623	3632	1105	3.28688
piR-hsa-7209	3610	845	4.27219
piR-hsa-32168	3596	3060	1.17516
piR-hsa-18585	3583	1113	3.21923
piR-hsa-619	3569	2415	1.47785
piR-hsa-24956	3546	2824	1.25567
piR-hsa-8533	3351	3329	1.00661
piR-hsa-450	3348	1720	1.94651
piR-hsa-23619	3326	882	3.77098
piR-hsa-24883	3302	628	5.25796
piR-hsa-18759	3297	777	4.24324
piR-hsa-32164	3293	1008	3.26687
piR-hsa-32189	3281	605	5.42314
piR-hsa-18758	3275	771	4.24773
piR-hsa-18757	3271	771	4.24254
piR-hsa-18760	3270	774	4.22481
piR-hsa-18729	3224	660	4.88485
piR-hsa-18756	3180	759	4.18972
piR-hsa-28147	3135	1606	1.95205
piR-hsa-27512	3119	1593	1.95794
piR-hsa-449	3114	1465	2.1256
piR-hsa-4093	3064	8030	0.381569
piR-hsa-26518	3058	1202	2.54409
piR-hsa-32520	3057	3002	1.01832
piR-hsa-23879	3022	2903	1.04099
piR-hsa-12830	2956	1362	2.17034
piR-hsa-4096	2944	3177	0.92666
piR-hsa-8532	2931	2765	1.06004
piR-hsa-5	2927	7846	0.373056
piR-hsa-32550	2924	1150	2.54261
piR-hsa-27840	2912	4168	0.698656
piR-hsa-1208	2905	962	3.01975
piR-hsa-28027	2846	2052	1.38694
piR-hsa-8540	2833	2990	0.947492
piR-hsa-11080	2808	1582	1.77497
piR-hsa-26611	2797	4395	0.636405
piR-hsa-28116	2722	779	3.49422
piR-hsa-26515	2704	1000	2.704
piR-hsa-4094	2692	5847	0.460407
piR-hsa-7838	2681	1505	1.7814
piR-hsa-18581	2669	1223	2.18234
piR-hsa-18582	2664	1216	2.19079
piR-hsa-1100	2661	761	3.49671
piR-hsa-8538	2661	2914	0.913178
piR-hsa-291	2660	891	2.98541
piR-hsa-18579	2659	1214	2.19028
piR-hsa-18583	2657	1215	2.18683
piR-hsa-18580	2655	1213	2.18879
piR-hsa-18578	2651	1209	2.19272
piR-hsa-3405	2645	1872	1.41293
piR-hsa-994	2618	1935	1.35297
piR-hsa-6014	2596	1451	1.78911
piR-hsa-12175	2582	960	2.68958
piR-hsa-8537	2574	2531	1.01699
piR-hsa-32197	2567	1135	2.26167
piR-hsa-27400	2549	748	3.40775
piR-hsa-32333	2547	1111	2.29253
piR-hsa-12485	2478	720	3.44167
piR-hsa-1281	2461	588	4.18537
piR-hsa-11817	2452	1634	1.50061
piR-hsa-29028	2432	1568	1.55102
piR-hsa-8539	2419	2432	0.994655
piR-hsa-26567	2366	904	2.61726
piR-hsa-23538	2364	669	3.53363
piR-hsa-26047	2358	574	4.10801
piR-hsa-5408	2355	3568	0.660034
piR-hsa-27025	2306	1700	1.35647
piR-hsa-23876	2281	1500	1.52067
piR-hsa-32324	2270	1097	2.06928
piR-hsa-32313	2247	1442	1.55825
piR-hsa-27438	2226	610	3.64918
piR-hsa-1505	2214	1415	1.56466
piR-hsa-28	2207	349	6.32378
piR-hsa-32591	2207	1418	1.55642
piR-hsa-18561	2180	342	6.37427
piR-hsa-29027	2171	1483	1.46392
piR-hsa-8529	2170	2515	0.862823
piR-hsa-1504	2123	1328	1.59864
piR-hsa-4092	2100	2025	1.03704
piR-hsa-12989	2098	1048	2.00191
piR-hsa-28467	2097	318	6.59434
piR-hsa-8536	2097	2046	1.02493
piR-hsa-32754	2080	1405	1.48043
piR-hsa-24975	2068	1368	1.5117
piR-hsa-16438	2062	411	5.01703
piR-hsa-40	2060	664	3.10241
piR-hsa-29026	2051	1339	1.53174
piR-hsa-28026	2036	1343	1.51601
piR-hsa-32815	2030	1256	1.61624
piR-hsa-18609	1996	487	4.09856
piR-hsa-32311	1987	1280	1.55234
piR-hsa-22382	1981	399	4.96491
piR-hsa-32252	1977	1212	1.63119
piR-hsa-18608	1973	480	4.11042
piR-hsa-22381	1954	393	4.97201
piR-hsa-2495	1953	2543	0.767991
piR-hsa-16712	1947	368	5.29076
piR-hsa-8531	1932	2070	0.933333
piR-hsa-26046	1901	477	3.98532
piR-hsa-12354	1889	1939	0.974214
piR-hsa-7213	1889	780	2.42179
piR-hsa-21309	1885	1609	1.17154
piR-hsa-12719	1877	1093	1.71729
piR-hsa-32185	1870	1509	1.23923
piR-hsa-28025	1866	1148	1.62544
piR-hsa-25035	1864	670	2.78209
piR-hsa-521	1864	670	2.78209
piR-hsa-2494	1843	2347	0.785258
piR-hsa-24474	1824	1839	0.991843
piR-hsa-3131	1806	512	3.52734
piR-hsa-4097	1795	1781	1.00786
piR-hsa-24853	1774	1451	1.22261
piR-hsa-24683	1769	1003	1.76371
piR-hsa-8530	1764	1908	0.924528
piR-hsa-26813	1759	1772	0.992664
piR-hsa-32691	1755	478	3.67155
piR-hsa-32612	1748	1343	1.30156
piR-hsa-23875	1728	1120	1.54286
piR-hsa-16713	1722	361	4.77008
piR-hsa-20266	1701	1672	1.01734
piR-hsa-24855	1695	1340	1.26493
piR-hsa-28028	1688	1064	1.58647
piR-hsa-6145	1668	1281	1.30211
piR-hsa-32547	1667	1659	1.00482
piR-hsa-16467	1640	1430	1.14685
piR-hsa-27008	1640	1483	1.10587
piR-hsa-14705	1639	856	1.91472
piR-hsa-32247	1616	1468	1.10082
piR-hsa-23304	1615	411	3.92944
piR-hsa-25034	1613	618	2.61003
piR-hsa-35	1605	398	4.03266
piR-hsa-6147	1603	1215	1.31934
piR-hsa-1043	1600	589	2.71647
piR-hsa-3130	1600	449	3.56347
piR-hsa-18605	1594	436	3.65596
piR-hsa-32460	1591	611	2.60393
piR-hsa-15215	1582	1015	1.55862
piR-hsa-21304	1576	1020	1.5451
piR-hsa-28024	1574	924	1.70346
piR-hsa-14704	1563	539	2.89981
piR-hsa-18604	1560	431	3.61949
piR-hsa-4095	1556	1460	1.06575
piR-hsa-32378	1553	328	4.73476
piR-hsa-32191	1552	326	4.76074
piR-hsa-24852	1538	1258	1.22258
piR-hsa-5406	1538	494	3.11336
piR-hsa-32	1534	2510	0.611155
piR-hsa-6146	1528	1095	1.39543
piR-hsa-24854	1514	1237	1.22393
piR-hsa-32297	1512	1437	1.05219
piR-hsa-12820	1496	610	2.45246
piR-hsa-32240	1494	419	3.56563
piR-hsa-32233	1491	393	3.79389
piR-hsa-354	1487	575	2.58609
piR-hsa-2437	1482	2022	0.732938
piR-hsa-16714	1479	343	4.31195
piR-hsa-18597	1478	69	21.4203
piR-hsa-28634	1476	712	2.07303
piR-hsa-32664	1476	408	3.61765
piR-hsa-32215	1470	912	1.61184
piR-hsa-32825	1467	861	1.70383
piR-hsa-32269	1453	321	4.52648
piR-hsa-10079	1448	1359	1.06549
piR-hsa-32598	1443	373	3.86863
piR-hsa-32270	1440	318	4.5283
piR-hsa-8265	1440	503	2.86282
piR-hsa-299	1437	1028	1.39786
piR-hsa-32734	1437	1295	1.10965
piR-hsa-1219	1436	1572	0.913486
piR-hsa-16466	1436	1245	1.15341
piR-hsa-28343	1435	1292	1.11068
piR-hsa-8264	1427	502	2.84263
piR-hsa-17126	1420	494	2.87449
piR-hsa-21303	1420	896	1.58482
piR-hsa-7211	1401	453	3.09272
piR-hsa-7713	1394	818	1.70416
piR-hsa-28374	1393	519	2.68401
piR-hsa-624	1393	140	9.95
piR-hsa-32556	1392	603	2.30846
piR-hsa-7156	1390	3013	0.461334
piR-hsa-17125	1387	488	2.84221
piR-hsa-6144	1385	966	1.43375
piR-hsa-32302	1376	332	4.14458
piR-hsa-5770	1364	281	4.85409
piR-hsa-23878	1347	862	1.56265
piR-hsa-17124	1338	465	2.87742
piR-hsa-7210	1337	442	3.02489
piR-hsa-20284	1334	8662	0.154006
piR-hsa-23588	1325	456	2.9057
piR-hsa-18584	1324	306	4.3268
piR-hsa-12684	1318	863	1.52723
piR-hsa-18761	1306	305	4.28197
piR-hsa-32249	1306	1205	1.08382
piR-hsa-17123	1298	458	2.83406
piR-hsa-17127	1293	454	2.84802
piR-hsa-17122	1290	450	2.86667
piR-hsa-12819	1286	540	2.38148
piR-hsa-32824	1277	446	2.86323
piR-hsa-32805	1270	462	2.74892
piR-hsa-7671	1267	948	1.3365
piR-hsa-298	1263	918	1.37582
piR-hsa-24112	1251	726	1.72314
piR-hsa-32402	1251	288	4.34375
piR-hsa-12833	1246	724	1.72099
piR-hsa-32231	1245	439	2.83599
piR-hsa-13777	1237	677	1.82718
piR-hsa-2398	1232	715	1.72308
piR-hsa-18755	1227	293	4.18771
piR-hsa-18560	1217	231	5.2684
piR-hsa-26020	1217	282	4.3156
piR-hsa-20283	1214	6109	0.198723
piR-hsa-451	1197	908	1.31828
piR-hsa-19620	1183	824	1.43568
piR-hsa-3686	1168	928	1.25862
piR-hsa-32224	1167	221	5.28054
piR-hsa-6314	1167	667	1.74963
piR-hsa-2397	1166	664	1.75602
piR-hsa-1506	1156	947	1.2207
piR-hsa-18602	1156	259	4.46332
piR-hsa-25283	1148	166	6.91566
piR-hsa-7672	1147	826	1.38862
piR-hsa-20282	1145	5916	0.193543
piR-hsa-8535	1142	1032	1.10659
piR-hsa-25104	1138	317	3.58991
piR-hsa-25282	1124	164	6.85366
piR-hsa-28223	1113	436	2.55275
piR-hsa-663	1110	486	2.28395
piR-hsa-32818	1107	460	2.40652
piR-hsa-6315	1106	667	1.65817
piR-hsa-2399	1105	649	1.70262
piR-hsa-32499	1100	354	3.10734
piR-hsa-3176	1098	470	2.33617
piR-hsa-12818	1097	483	2.27122
piR-hsa-23617	1090	315	3.46032
piR-hsa-7670	1087	794	1.36902
piR-hsa-24539	1085	2888	0.375693
piR-hsa-2496	1084	684	1.5848
piR-hsa-8307	1083	1147	0.944202
piR-hsa-12817	1080	477	2.26415
piR-hsa-23323	1076	1065	1.01033
piR-hsa-23327	1069	374	2.85829
piR-hsa-7212	1068	413	2.58596
piR-hsa-1731	1056	284	3.71831
piR-hsa-18741	1056	221	4.77828
piR-hsa-6018	1055	602	1.75249
piR-hsa-12452	1050	613	1.71289
piR-hsa-18559	1041	209	4.98086
piR-hsa-32309	1038	689	1.50653
piR-hsa-3177	1021	420	2.43095
piR-hsa-27965	1020	586	1.74061
piR-hsa-27140	1016	272	3.73529
piR-hsa-26702	1015	938	1.08209
piR-hsa-30736	1009	530	1.90377
piR-hsa-32741	1008	549	1.83607
piR-hsa-2870	1006	412	2.44175
piR-hsa-26030	1004	2365	0.424524
